# Supplementary material for: Implementation and evaluation of amyloidosis subtyping by laser-capture microdissection and tandem mass spectrometry
Source: Clin Proteomics. 2016 Oct 27;13:30. doi: 10.1186/s12014-016-9133-x (PMC5081679; doi:10.1186/s12014-016-9133-x)
Supplement: Supplementary file 1 — Additional file 1. Summary data for amyloidosis subtyping. [file 12014_2016_9133_MOESM1_ESM.xlsx]

## Sheet: Sheet1
Date LCM	IHC in-house	IHC kappa	IHC lambda	IHC SAA	IHC TTR	IHC other	IHC diagnosis	Initial Clinical diagnosis	Tandem MS diagnosis	Dx changed by MS	MS location	Biopsy site	LCM caps	Sample size (x10(6))	Repeat LCM required	Immunoglobulin summary	Amyloid proteins identified													Amyloid protein score	Amyloid protein coverage (%)	For AL cases	Count	Total proteins identified	Vitronectin	apolipoprotein E	pre-serum amyloid P component	Apo-AIV	clusterin	sushi repeat-containing protein SRPX isoform 1	Human basement membrane heparan sulfate proteoglycan core protein	heparan sulfate proteoglycan
2010-04-28	1	2	2	2	.		uncertain	unknown (AL, ATTR, AA)	AL	1	UQDI	small bowel	1	0.4	0	light chain	immunoglobulin mu light chain variable region													11.75	10	1	1	7
2010-12-08	1	1	1	1	1		uncertain	AL	ATTRmut	1	UQDI	gall bladder	9	0.1	0	0	transthyretin													28.17	56	.	1	16	1	1	1	1	1		1
2010-12-08	1	2	2	0	.		uncertain	AL (localised)	localised AL	0	UQDI	foot	3	1	0	kappa	immunoglobulin light chain variable region	immunoglobulin light chain variable region	Ig kappa chain VKIII-JK2	Ig kappa chain NIG2 precursor	immunoglobulin kappa light chain variable region									53.57	30	1	1	5	1			1	1
2011-05-23	0	0	0	0	2		ATTR	ATTR (senile)	ATTR (senile)	0	UQDI	heart	3	0.45	0	0	transthyretin													12.46	.	.	1	23
2011-05-23	.	.	.	.	.		.	AL	AL	0	UQDI	colon	4	0.073	0	lambda	immunoglobulin lambda light chain variable region	immunoglobulin light chain												6.53	.	1	1	18
2011-05-30	1	0	0	1	0		AA	AA	AA	0	UQDI	kidney	3	0.099	0	heavy chain	SAA2 alpha	serum amyloid A2-alpha	immunoglobulin heavy chain variable region											8.06	.	.	1	13
2011-08-05	1	0	0	1	1	fibrinogen 0	uncertain	AA	AA	0	UQDI	kidney	1	0.38	0	kappa	SAA1	immunoglobulin J chain	immunoglobulin kappa light chain VLJ region											77.06	31	.	1	51	1	1	1		1		1
2011-08-05	1	1	1	.	1		uncertain	ATTR (senile)	ATTR (senile)	0	UQDI	bladder	3	0.3	0	kappa, heavy chain	transthyretin	immunoglobulin kappa light chain VLJ region	immunoglobulin heavy chain											236.63	65	.	1	48	1	1	1	1	1	1	1
2011-08-05	1	1	1	1	1		uncertain	ATTR (senile)	ATTR (senile)	0	UQDI	colon	3	0.36	0	lambda, kappa	transthyretin	immunoglobulin lambda heavy chain	immunoglobulin kappa light chain VLJ region	immunoglobulin lambda light chain VLJ region	immunoglobulin J chain	Ig heavy chain								111.24	47	.	1	46	1	1	1	1	1	1
2011-08-05	.							AL	AL	0	UQDI	tongue	1	0.55	0	lambda, kappa, heavy chain	Ig lambda chain	anti-rabies SOJB immunoglobulin heavy chain	immunoglobulin gamma heavy chain variable region	immunoglobulin light chain	immunoglobulin light chain variable region	immunoglobulin light chain constant region	immunoglobulin variable region, kappa light chain	immunoglobulin mu light chain variable region						44.7	20	3	1	55	1	1	1	1	1		1
2011-08-05	.	.	.	.	.		.	semenogelin	semenogelin	0	UQDI	seminal vesicle	1	0.25	0	kappa	semenogelin-1 preproprotein	immunoglobulin kappa light chain VLJ region	SAA2-SAA2 read-through transcript											86.36	14	.	1	36	1	1	1	1	1		1
2011-08-05	.	.	.	.	.		.	TGFB	TGFB	0	UQDI	cornea	2	0.2	0	lamba, kappa, heavy chain	TGFB	immunoglobulin lambda heavy chain	immunoglobulin kappa light chain VLJ region	monoclonal IgM antibody heavy chain	immunoglobulin lambda light chain VLJ region	Ig heavy chain								266.99	37	.	1	33			1	1	1
2011-11-01	1	0	2				AL	AL	AL	0	UQDI	mesentery	1	2.729	0	lambda	Ig lambda chain	anti-HIV-1 gp120 immunoglobulin 23e lambda light chain	immunoglobulin mu light chain variable region	immunoglobulin light chain										36.76	9	1	1	3	1	1
2011-11-01	.	.	.	.	.		.	AL (localised)	localised AL	0	UQDI	breast	3	1.893	0	lambda, heavy chain	immunoglobulin lambda light chain variable region	immunoglobulin lambda light chain VLJ region	immunoglobulin light chain lambda 2	immunoglobulin heavy chain variable region	immunoglobulin mu light chain variable region									24.86	27	3	1	7	1	1		1
2012-03-23	1	1	1	1	1		uncertain	Unknown (Afib.AA,AL)	AFib	1	UQDI	kidney	1	0.52	0	0	fibrinogen alpha chain isoform alpha-E preproprotein													72.97	5	.	1	7	1	1	1
2012-03-23	1	1	1	.	1		uncertain	AL	AL	0	UQDI	heart	1	1.1	0	lambda	immunoglobulin lambda light chain VLJ region	Ig lambda chain V region												79.05	22.3	1	1	11	1		1	1
2012-03-23	0	2	1	1	1		AL	AL	ATTR (senile)	1	UQDI	heart	1	0.791	0	0	transthyretin													44.41	13.5	.	1	8	1	1	1	1	1
2012-03-23	1	1	2	0	0		AL	AL	AL	0	UQDI	liver	1	1.5	0	lambda	immunoglobulin lambda light chain VLJ region	anti-c-erbB-2 immunoglobulin light chain V region	immunoglobulin light chain variable region											38.93	12	1	1	30	1	1	1		1
2012-03-23	.	.	.	.	.		.	AL	AL	0	UQDI	small bowel	1	1.8	0	lambda	Ig lambda chain	immunoglobulin light chain variable region	IGL@ protein	immunoglobulin lambda light chain variable region	Ig rearranged L-chain V-region	Ig light chain	immunoglobulin light chain	immunoglobulin variable region	immunoglobulin lambda light chain	immunoglobulin lambda-chain				66.76	28.7	1	1	13	1	1	1	1	1
2012-03-23	.	.	.	.	.		.	AL	AL	0	UQDI	rectum	1	0.224	0	light chain	anti-1918 influenza HA immunoglobulin light chain variable region													24.9	13.5	1	1	3
2012-03-23	.	.	.	.	.		.	AL (localised)	localised AL	0	UQDI	orbit	1	2.5	0	lambda	lambda 1 immunoglobulin light chain variable region	Ig lambda chain NIG76 precursor	immunoglobulin gamma heavy chain, partial	immunoglobulin lambda light chain variable region	immunoglobulin lambda light chain	immunoglobulin lambda-1 variable region	Ig rearranged L-chain V-region	immunoglobulin lambda chain variable region						30.22	18.7	4	1	12	1	1	1	1
2012-05-15	1	2	0	0	.		AL	AL	AL	0	UQDI	colon	3	1.5	0	kappa	immunoglobulin kappa light chain variable region													15.09	7	1	1	7	1	1		1
2012-05-15	.	.	.	.	.		.	AL	AH/AL	0	UQDI	skin	1	1.5	0	heavy chain, kappa	immunoglobulin heavy chain variable region	anti-HIV-1 gp120 immunoglobulin 412d kappa light chain												20.26	11	4	1	8	1			1
2012-05-15	.	.	.	.	.		.	AL	AL	0	UQDI	kidney	1	0.4	0	kappa	immunoglobulin kappa light chain VLJ region	immunoglobulin kappa chain variable region												16.61	3.2	1	1	11	1	1	1	1	1
2012-06-05	1	2	2	0	0		uncertain	AL	AL	0	UQDI	small bowel	1	2	0	lambda	immunoglobulin lambda light chain VLJ region	immunoglobulin variable region	Ig rearranged L-chain V-region											45.71	17.7	1	1	43	1	1	1	1	1		1
2012-06-05	1	1	1	0	1		uncertain	AL	ATTR (senile)	1	UQDI	bladder	2	NA	0	0	transthyretin													41.01	13.5	.	1	10	1	1	1	1			1
2012-06-05	1	2	2	0	0		uncertain	Localised AL	Localised AL	0	UQDI	colon	2	1.5	0	labmda, kappa	Ig lambda chain	Ig light chain	Ig rearranged L-chain V-region	immunoglobulin light chain	immunoglobulin kappa chain variable region	immunoglobulin variable region	immunoglobulin lambda light chain	immunoglobulin light chain variable region	anti-vaccinia virus immunoglobulin light chain variable region	anti-HIV-1 V3 immunoglobulin light chain, partial	immunoglobulin kappa light chain VLJ region	immunoglobulin kappa chain variable region	immunoglobulin lambda-chain	65.16	20.6	1	1	21	1	1	1	1	1
2012-06-05	1	0	0	0	2		ATTR	ATTR (senile)	ATTR (senile)	0	UQDI	heart	1	1.5	0	0	transthyretin (tumor protein 63 isoform 1)													12.75	0.8	.		7	1	1	1	1
2012-06-05	1	0	0	0	2		ATTR	?AL ?ATTR	ATTR (senile)	1	UQDI	heart	1	0.54	0	light chain	transthyretin	anti HBs antibody light-chain Fab fragment												66.77	23.3	.	1	23	1		1	1			1
2012-07-02	1	0	0	1	0		uncertain	AL	ATTR (senile)	1	UQDI	heart	2	1.3	0	0	transthyretin	immunoglobulin J chain												52.23	20.1	.	1	10	1	1	1	1
2012-07-02	1	0	2	0	0		AL	AL	AL	0	UQDI	liver	2	0.458	0	lambda	Ig lambda chain NIG76 precursor													11.68	3.7	4	1	7	1	1	1	1
2012-07-02	1	1	2	0	0		AL	Uncertain (AL.ATTR)	AL	1	UQDI	small bowel	2	0.422	0	lambda	immunoglobulin lambda light chain VLJ region	immunoglobulin lambda chain variable region												58.23	15.3	1	1	10	1			1
2012-07-02	.	.	.	.	.		.	AL	AL	0	UQDI	kidney	2	0.19	0	kappa	immunoglobulin kappa chain variable region	immunoglobulin kappa variable 1-39	immunoglobulin kappa light chain VLJ region	immunoglobulin kappa light chain VC region										15.61	13	1	1	10		1
2012-07-10	1	0	0	2	0		AA	AA	AL	1	UQDI	spleen	2	1.06	0	lambda, heavy	immunoglobulin lambda light chain VLJ region	immunoglobulin lambda 2 light chain	immunoglobulin heavy chain variable region	immunoglobulin light chain	immunoglobulin lambda light chain	immunoglobulin kappa chain variable region								49.98	17.7	3	1	18	1	1	1	1	1		1
2012-07-10	.	.	.	.	.		.	AL	AL	0	UQDI	skin	2	1.39	0	lambda	immunoglobulin lambda light chain VLJ region	immunoglobulin lambda-chain	immunoglobulin light chain	immunoglobulin mu light chain variable region										19.5	5.4	1	1	14	1	1	1	1
2012-07-15	0	0	0	0	0		uncertain	Uncertain ?AL	AH	1	UQDI	kidney	1	1	0	heavy	immunoglobulin heavy chain variable region													15.47	11	2	1	19	1	1					1
2012-07-15	.	.	.	.	.		.	AL	AL	0	UQDI	gingiva	2	0.359	0	lambda	immunoglobulin lambda light chain variable region	immunoglobulin lambda light chain VLJ region	immunoglobulin lambda-1 variable region											23.46	18.9	1	1	12				1
2012-07-24	1	2	2	0	0		uncertain	AL	AL	0	UQDI	liver	2	1	1	lambda	immunoglobulin lambda light chain VLJ region	Ig lambda chain V region	immunoglobulin heavy chain variable region	immunoglobulin light chain variable region	immunoglobulin variable region	fibrinogen alpha chain isoform alpha-E preproprotein	fibrinogen beta chain, isoform CRA_i							52.41	18.8	3	1	52	1	1	1	1	1
2012-08-13	0	1	1	2	0	fib and lysosome neg; potassium permanganate resistent	uncertain	AL	AA	1	UQDI	stomach	4	0.831	0	heavy	SAA1 protein	immunoglobulin heavy chain variable region	immunoglobulin J chain	SAA2-SAA2 protein precursor (contaminant)										125.67	45	.	1	18	1	1	1	1			1
2012-08-13	0	2	2	2	0		AA	AA	ATTR (senile)	1	UQDI	heart	1	0.9	0	0	transthyretin	SAA2-SAA2 protein precursor (contaminant)												102.53	42.3	.	1	8	1		1	1
2012-08-13	.	.	.	.	.		.	AL	AL	0	UQDI	kidney	2	0.313	0	kappa	Ig kappa chain V-I region Scw	immunoglobulin kappa chain variable region												30.56	26.8	1	1	7	1	1			1
2012-08-20	1	0	0	0	0		uncertain	AL (localised)	localised AL	0	UQDI	larynx	1	1.07	1	kappa	anti-HBsAg immunoglobulin Fab kappa chain	immunoglobulin kappa light chain precursor	immunoglobulin light chain variable region	immunoglobulin kappa light chain variable region	immunoglobulin kappa chain variable region	anti-HIV immunoglobulin light chain variable region, partial	anti-HIV-1 gp120 immunoglobulin 411g kappa light chain	anti-tetanus toxoid immunoglobulin light chain variable region	immunoglobulin kappa variable 1-39	immunoglobulin variable region	immunoglobulin kappa light chain variable region	IgG VL	plus 6 other kappa light chain proteins and SAA2-SAA2 protein precursor (contaminant)	82.39	27.1	1	1	10	1	1	1	1	1
2012-08-20	1	0	2	0	0		AL	AL	AL	0	UQDI	BMAT	1	0.897	1	lambda,	immunoglobulin lambda light chain variable region	immunoglobulin lambda light chain VLJ region	SAA2-SAA2 protein precursor (contaminant)	Ig rearranged L-chain V-region	Ig light chain	immunoglobulin variable region	immunoglobulin lambda light chain	immunoglobulin lambda light chain variable region 4a						55.4	36.7	1	1	16	1	1	1	1	1
2012-08-20	1	0	1	0	0		AL	AL	AL	0	UQDI	heart	2	1.4	1	lambda	lambda 1 immunoglobulin light chain variable region	immunoglobulin lambda light chain variable region	immunoglobulin lambda 1 light chain	Ig rearranged L-chain V-region										53.41	19.8	1	1	5		1		1
2012-10-16	0	2	2	.	.		uncertain	AL	AL	0	UQDI	lymph node	2	4.1	0	kappa	immunoglobulin kappa light chain VLJ region	immunoglobulin rearranged light chain	anti-rabies virus immunoglobulin light chain variable region	immunoglobulin kappa light chain variable region	immunoglobulin kappa chain variable region	immunoglobulin kappa variable 1-39	anti-HIV-1 gp120 immunoglobulin 412d kappa light chain	immunoglobulin variable region	anti-pneumococcal antibody 1.1 light chain variable region	anti-cardiolipin immunoglobulin light chain	RecName: Full=Ig kappa chain V-I region AU	anti-tetanus toxoid immunoglobulin light chain variable region	apolipoprotein A-I preproprotein	94.06	25.7	1	1	26	1	1	1	1	1		1
2012-10-16	0	1	1	2	0		uncertain	AL	AL	0	UQDI	heart	2	0.435	0	lambda	immunoglobulin lambda light chain variable region	Ig rearranged L-chain V-region												24.5	12.5	1	1	4		1		1
2012-10-16	0	.	.	0	1		uncertain	AL	AL	0	UQDI	kidney	2	0.601	0	kappa	RecName: Full=Ig kappa chain V-III region IARC/BL41: Flags: Precursor	immunoglobulin variable region	immunoglobulin kappa light chain VLJ region	immunoglobulin kappa chain variable region	immunoglobulin kappa variable 1-39									22.7	11.7	1	1	7	1	1		1
2012-10-16	0	2	2	.	.		uncertain	localised AL	localised AL	0	UQDI	tongue	2	1.6	0	lambda	Ig lambda chain (Kol)	immunoglobulin lambda chain variable region	immunoglobulin lambda-chain	immunoglobulin lambda light chain variable region	immunoglobulin lambda light chain variable region	immunoglobulin lambda light chain variable region	immunoglobulin lambda-1 variable region	anti-c-erbB-2 immunoglobulin light chain V	immunoglobulin light chain	Ig lambda chain V-IV region	immunoglobulin lambda light chain variable region	immunoglobulin light chain variable region		64.99	27.3	1	1	21	1	1	1	1
2012-10-16	1	2	2	2	0		uncertain	AL	AL	0	UQDI	fat	2	5	0	lambda	Ig rearranged L-chain V-region	immunoglobulin lambda 2 light chain												11.99	9	1	1	7		1
2012-10-16	1	1	1	1	1		uncertain	AL (localised)	localised AL	0	UQDI	lung	2	2	0	lambda	immunoglobulin lambda light chain variable region	immunoglobulin lambda light chain VLJ region	immunoglobulin lambda-chain	RecName: Full=Ig lambda chain V-II region TRO	immunoglobulin mu light chain variable region	anti-vaccinia virus immunoglobulin heavy chain variable region	fibrinogen alpha chain isoform alpha-E preproprotein							40.22	22.2	3	1	22	1	1	1	1	1
2012-10-16	1	0	2	.	.		AL	AL	AL	0	UQDI	skin	2	0.218	1	lambda	immunoglobulin lambda 6 light chain													17.94	6.4	1	1	1
2012-10-16	.	.	.	.	.		.	AL	ATTR (senile)	1	UQDI	small bowel	2	0.574	0	0	transthyretin													61.09	23.3	.	1	10			1
2012-10-16	.	.	.	.	.		.	ATTRwt	ATTRT60A	0	UQDI	rectum	2	1.9	0	0	transthyretin													79.86	27.1	.	1	17	1	1	1	1			1
2012-11-06	1	1	1	1	1		uncertain	AL (localised)	localised AL	0	UQDI	ear	2	2.2	0	lambda	immunoglobulin lambda light chain VLJ region	Ig lambda chain V region	immunoglobulin lambda-1 variable region	immunoglobulin lambda light chain variable region	anti-CTLA-4 monoclonal antibody immunoglobulin lambda light chain	immunoglobulin variable region	Ig light chain	apolipoprotein A-I preproprotein						31.73	14.1	1	1	16	1	1	1	1			1
2012-11-06	.	.	.	.	.		.	AL	AL	0	UQDI	rectum	3	0.882	0	lambda	immunoglobulin lambda 1 light chain	immunoglobulin lambda light chain VLJ region	immunoglobulin lambda chain variable region	immunoglobulin variable region	Ig light chain	Ig rearranged L-chain V-region	anti-CTLA-4 monoclonal antibody immunoglobulin lambda light chain							21.52	7.4	1	1	10		1		1
2013-01-22	1	0	0	0	2	potassium permanganate resistent	uncertain	AL	ATTRmut	1	UQDI	small bowel	2	0.553	0	0	transthyretin													198.72	58.6	.	1	21	1	1	1	1	1		1
2013-01-22	1	0	0	0	1		ATTR	ATTR	ATTR	0	UQDI	heart	2	1.8	0	heavy, lambda, kappa	transthyretin	anti-rabies SOJB immunoglobulin heavy chain	immunoglobulin lambda light chain VLJ region	fibrinogen gamma chain isoform gamma-B precursor	immunoglobulin kappa light chain VLJ region									190.95	58.6	.	1	36	1	1	1	1	1		1
2013-01-22	1	0	0	0	2		ATTR	ATTRwt	ATTRwt	0	UQDI	synovium	2	0.943	0	0	transthyretin													93.35	39.1	.	1	12	1		1	1
2013-01-22	1	2	0	.	.		AL	AL	AL	0	UQDI	BMAT	2	1.3	1	kappa	immunoglobulin kappa light chain VLJ region	immunoglobulin light chain	immunoglobulin variable region	immunoglobulin kappa light chain variable region	PREDICTED: ig kappa chain V-I region Walker-like	fibrinogen gamma chain isoform gamma-B precursor	fibrinogen alpha chain isoform alpha-E preproprotein	lysozyme precursor (EC 3.2.1.17)						46.58	14.2	1	1	30	1	1	1	1	1
2013-01-22	1	0	0	2	0		AA	AL	AA	1	UQDI	kidney	2	0.415	0	0	SAA1 protein													95.72	40.1	.	1	14	1
2013-05-27	0	1	1	0	.		uncertain	AL	AH	1	UQDI	kidney	2	0.073	0	heavy chain	Ig heavy chain V region precursor (clone cR19)	AF1 non-allergic IgE heavy chain IGHV3-23	immunoglobulin VH_6c heavy chain	immunoglobulin heavy chain variable region										36.26	7.8	2	1	9	1	1
2013-05-27	1	0	0	0	2		ATTR	ATTRwt	ATTRwt	0	QIMR	heart	2	0.53	0	0	transthyretin													103.87	23.9	.	1	32	1	1	1		1
2013-05-27	0	1	0	.	.		AL	AL	AL	0	UQDI	sural nerve	2	0.8	0	heavy chain, kappa,	monoclonal IgM antibody heavy chai	immunoglobulin kappa light chain VLJ region	immunoglobulin A heavy chain variable region	immunoglobulin epsilon heavy chain variable region	immunoglobulin variable region	immunoglobulin G heavy chain variable region	immunoglobulin J chain	immunoglobulin heavy chain variable region	immunoglobulin heavy chain	Ig J-chain				242.41	27.4	?	1	8	1
2013-05-27	.	.	.	.	.		.	AL	AL	0	UQDI	tongue	2	0.658	0	kappa	immunoglobulin kappa light chain VLJ region	immunoglobulin light chain	immunoglobulin kappa light chain variable region	immunoglobulin variable region	immunoglobulin kappa chain variable region	anti-HIV-1 gp120 immunoglobulin 412d kappa light chain	immunoglobulin kappa variable 1-39	NANUC-1 kappa light chain	immunoglobulin kappa light chain VC region	apolipoprotein A-I preproprotein				170.48	37.8	1	1	14	1	1	1	1	1
2013-05-27	.	.	.	.	.		.	ATTRwt	ATTRwt	0	QIMR	heart	2	0.742	0	0	transthyretin													168.34	58.6	.	1	47	1	1	1	1			1
2013-10-03	0	1	1	0	0		uncertain	localised AL	localised AL	0	UQDI	lymph node	4	8.6	0	kappa, heavy	immunoglobulin kappa light chain VLJ region	immunoglobulin heavy chain variable region	B cell antibody heavy chain variable region	immunoglobulin J chain	transthyretin									36.15	11.9	4	1	29	1		1	1
2013-10-03	1	2	2	2	1		uncertain	localised AL	localised AL	0	UQDI	lung	2	2.4	0	lambda	lambda 1 immunoglobin light chain variable region	immunoglobulin variable region	immunoglobulin lambda light chain variable region 4a	Ig light chain	transthyretin	apolipoprotein A-I preproprotein								35.03	30.7	1	1	23	1	1	1	1	1
2013-10-03	0	1	2	0	.		AL	localised AL	localised AL	0	UQDI	bronchus	2	1.5	0	lambda, heavy	immunoglobulin J chain	immunoglobulin light chain variable region	immunoglobulin mu heavy chain, partial	immunoglobulin lambda light chain variable region	immunoglobulin light chain variable region	RecName: Full=Ig lambda chain V-I region HA	immunoglobulin lambda light chain VLJ region	immunoglobulin light chain						21.63	6.8	3	1	19	1	1	1	1
2013-10-03	1	2	1	0	0		AL	localised AL	localised AL	0	UQDI	lung	2	4.3	0	kappa, heavy	immunoglobulin kappa light chain VLJ region	immunoglobulin kappa variable 1-39	immunoglobulin heavy chain variable region	immunoglobulin kappa chain variable region	immunoglobulin kappa light chain VC region	immunoglobulin J chain	immunoglobulin variable region	fibrinogen beta chain, isoform CRA_i						79.55	24.2	3	1	30	1	1	1	1	1
2013-10-03	.	?	?	?	?			AL	AL	0	UQDI	liver	2	3.5	0	kappa	immunoglobulin kappa chain variable region	immunoglobulin kappa variable 1-39	immunoglobulin kappa light chain VLJ region											18.91	13	1	1	43	1	1	1		1
2013-10-03	.	?	?	?	?			localised AL	ATTRwt	1	UQDI	bladder	2	1.6	0	0	transthyretin													107.91	23.9	.	1	17	1	1	1	1
2013-10-03	.	.	.	.	.		.	AL	AH	1	UQDI	kidney	2	0.327	0	IgG	immunoglobulin variable region VH gamma domain													17.27	14.5	2	1	1
2013-10-03	.	.	.	.	.		.	localised AL	localised AL	0	UQDI	ureter	2	2.9	1	labmbda, heavy	immunoglobulin variable region	lambda light chain variable region	Ig rearranged L-chain V-region	immunoglobulin lambda light chain VLJ region	immunoglobulin heavy chain variable region	immunoglobulin lambda light chain variable region	transthyretin	apolipoprotein A-I preproprotein	lysozyme precursor (EC 3.2.1.17)					13.16	10.5	3	1	21	1	1	1	1
2013-10-04	0	0	0	.	.		uncertain	unknown	AFib	1	UQDI	kidney	2	1.3	0	0	fibrinogen alpha chain isoform alpha-E preproprotein													114.54	6	.	1	10	1	1	1
2013-10-04	1	2	1	0	2		uncertain	ATTRwt	ATTRwt	0	UQDI	heart	2	3.2	0	0	transthyretin													59.46	20.6	.	1	23	1	1	1	1
2013-10-04	.	.	.	.	.		.	semenogelin	semenogelin	0	UQDI	seminal vesicle	1	1.1	0	0	semenogelin													28.73	3.2	.	1	5
2014-01-07	0	2	2	3	1		uncertain	ATTR (senile)	ATTR (senile)	0	UQDI	heart	2	1.2	1	0	transthyretin													164.56	43.4	.	1	23	1	1	1	1
2014-01-07	0	3	3	.	.		uncertain	localised AL	localised AL	0	UQDI	skin	1	0.6	0	lambda, kappa	immunoglobulin lambda light chain VLJ region	immunoglobulin light chain	Ig lambda chain V region	RecName: Full=Ig lambda chain V-II region BO	immunoglobulin lambda light chain	immunoglobulin lambda-chain	immunoglobulin mu light chain variable region	Ig light chain	immunoglobulin variable region	lambda 1 immunoglobin light chain variable region	immunoglobulin kappa light chain variable region	immunoglobulin kappa variable 1-39	immunoglobulin kappa chain variable region and apolipoprotein A-I preproprotein	51.02	15.5	3	1	6	1	1		1
2014-01-07	1	1	1	2	.		uncertain	AL	AL	0	UQDI	lung	2	3	0	lambda	immunoglobulin lambda light chain VLJ region	immunoglobulin lambda light chain	immunoglobulin mu light chain variable region	immunoglobulin variable region	Ig rearranged L-chain V-region	immunoglobulin lambda-chain	immunoglobulin heavy chain variable region	immunoglobulin kappa light chain VLJ region	transthyretin	Ig light chain				39.1	15.5	4	1	17	1	1	1	1
2014-01-07	1	1	1	.	.		uncertain	unknown	localised AL	1	UQDI	parotid	2	1.6	0	heavy, lambda, kappa	recombinant IgG4 heavy chain	Ig heavy chain variable region, VH3 family	immunoglobulin heavy chain variable region	immunoglobulin G heavy chain variable region	immunoglobulin gamma 1 heavy chain variable region	immunoglobulin heavy chain variable region	immunoglobulin heavy chain variable region	immunoglobulin G heavy chain variable region	immunoglobulin lambda light chain VLJ region	immunoglobulin variable region	immunoglobulin E variable region	immunoglobulin kappa variable 1-39	and other kappa and lambda variable regions	33.82	5.6	4	1	8	1	1
2014-01-07	1	2	1	0	0		AL	AL	AL	0	UQDI	omentum	2	4.9	0	lambda, heavy	immunoglobulin light chain variable region	immunoglobulin J chain	immunoglobulin lambda 1 light chain	immunoglobulin light chain variable region	immunoglobulin lambda light chain variable region	immunoglobulin lambda 1 light chain	lysozyme precursor (EC 3.2.1.17)	immunoglobulin heavy chain variable region						55.01	25.5	3	1	16	1	1		1
2014-01-07	.	.	.	.	.		.	Unknown	AA	1	UQDI	kidney	1	0.395	0	0	SAA1 protein													109.41	48.3	.	1	11	1	1					1
2014-01-07	.	.	.	.	.		uncertain	localised AL	localised AL	0	UQDI	skin	2	1.5	0	lambda	immunoglobulin lambda light chain VLJ region	immunoglobulin lambda light chain variable region	immunoglobulin mu light chain variable region											73.46	20.9	3	1	12	1	1		1
2014-01-07	.	.	.	.	.		.	localised AL	localised AL	0	UQDI	breast	1	0.6	0	kappa	immunoglobulin kappa light chain VLJ region	immunoglobulin variable region	Ig nonfunctional kappa-chain (C-region)	anti-HIV-1 gp120 immunoglobulin 412d kappa light chain	anti-vaccinia virus immunoglobulin light chain variable region	apolipoprotein A-I preproprotein								93.33	20.4	4	1	13	1	1	1	1
2014-03-05	0	2	0	.	.		uncertain	unknown	localised AL	0	UQDI	lacrimal gland	2	3.6	0	kappa, heavy	immunoglobulin kappa light chain VLJ region	immunoglobulin light chain	immunoglobulin variable region	anti-tetanus toxoid immunoglobulin light chain variable region	Ig nonfunctional kappa-chain (C-region)	anti-HIV-1 gp120 immunoglobulin 412d kappa light chain	anti-pneumococcal antibody 44B7 light chain variable region, partial	immunoglobulin kappa variable 1-39	immunoglobulin kappa chain variable region	immunoglobulin heavy chain variable region	SAA2-SAA2 protein precursor	immunoglobulin J chain		133.17	27.1	4	1	24	1	1		1	1		1
2014-03-05	1	2	1	1	0		uncertain	AL	AL	0	UQDI	kidney	2	2.6	0	lambda	immunoglobulin lambda light chain VLJ region	immunoglobulin lambda 1 light chain	immunoglobulin light chain variable region	immunoglobulin mu light chain variable region	immunoglobulin lambda light chain variable region	Ig lambda chain V-IV region	immunoglobulin lambda chain variable region	immunoglobulin light chain	immunoglobulin kappa light chain VLJ region					58.1	15.5	2	1	18	1	1	1	1
2014-03-05	1	1	1	0	1		uncertain	AL	ATTRwt	1	UQDI	heart	3	2.2	0	0	transthyretin													161.19	58.6	.	1	27	1	1	1	1			1
2014-03-05	1	0	0	0	0		uncertain	unknown	ATTRwt	1	UQDI	synovium	2	0.6	0	0	transthyretin													160.2	55.4	.	1	24	1		1	1
2014-03-05	1	3	2	1	0		uncertain	localised AL	localised AL	0	UQDI	urethra	2	1.5	0	lambda,	immunoglobulin lambda light chain	Ig rearranged L-chain V-region	immunoglobulin variable region	Ig light chain	immunoglobulin lambda-chain	Ig lambda chain NIG76 precursor	immunoglobulin variable region	apolipoprotein A-I preproprotein						30	12.5	4	1	10	1	1	1	1
2014-03-05	1	0	0	1	0		uncertain	AL	localised AL	0	UQDI	stomach	3	1.8	0	lambda, heavy, kappa	immunoglobulin lambda light chain VLJ region	immunoglobulin lambda-chain	immunoglobulin lambda chain V-J region	immunoglobulin lambda 2 light chain	Ig lambda chain V-IV region	immunoglobulin light chain	immunoglobulin mu light chain variable region	immunoglobulin lambda light chain variable region	immunoglobulin lambda chain variable region	IGH@ protein	transthyretin	immunoglobulin kappa light chain VLJ region	lysozyme precursor (EC 3.2.1.17)	142.05	36.2	4	1	22	1	1	1	1	1
2014-03-05	1	0	0	0	2		ATTR	ATTRwt	ATTRwt	0	UQDI	heart	2	0.942	1	0	transthyretin													168.29	55.4	.	1	36	1	1	1	1
2014-03-05	0	3	1	.	.		AL	AL	AL	0	UQDI	kidney	2	1	0	kappa	immunoglobulin kappa light chain variable region	immunoglobulin kappa light chain variable region	immunoglobulin kappa light chain VLJ region	immunoglobulin kappa chain variable region	immunoglobulin kappa variable 1-39	immunoglobulin variable region								39.78	23.6	1	1	24	1	1	1	1	1		1
2014-03-05	0	.	.	2	.	resistant to KMn04, suggesting AL	AA	AA	AA	0	UQDI	colon	2	0.617	0	0	SAA1 protein													188.17	64.7	.	1	14	1	1	1	1	1
2014-03-05	.	.	.	.	.		.	Localised AL	Localised AL	0	UQDI	larynx	2	3.1	0	kappa, lambda, heavy	immunoglobulin kappa light chain VLJ region	immunoglobulin variable region	immunoglobulin kappa light chain variable region	immunoglobulin light chain	immunoglobulin kappa chain variable region	immunoglobulin kappa variable 1-39	immunoglobulin kappa light chain VC region	NANUC-1 kappa light chain	immunoglobulin lambda light chain VLJ region	anti-rabies SOJB immunoglobulin heavy chain	fibrinogen alpha chain isoform alpha-E preproprotein	immunoglobulin J chain	transthyretin	90.12	22.6	4	1	22	1	1	1	1	1
2014-05-01	0	1	1	0	0		uncertain	unknown	AL	1	UQDI	small bowel	2	1	0	lambda, heavy, kappa	immunoglobulin lambda light chain VLJ region	immunoglobulin lambda 2 light chain	immunoglobulin J chain	immunoglobulin mu light chain variable region	immunoglobulin light chain variable region	immunoglobulin lambda light chain	immunoglobulin lambda-chain	immunoglobulin lambda light chain variable region 4a	apolipoprotein A-I preproprotein	immunoglobulin heavy chain variable region	immunoglobulin kappa light chain VLJ region	immunoglobulin G heavy chain variable region	immunoglobulin kappa light chain VLJ region + anti-rabies SOJB immunoglobulin heavy chain	121.65	31.3	4	1	29	1	1	1	1	1
2014-05-01	0	0	0	0	0	Alect postive	ALect	unknown	ALect	1	UQDI	kidney	2	1.1	1	kappa, lambda	leukocyte cell-derived chemotaxin-2 precursor	immunoglobulin kappa light chain VLJ region	lysozyme precursor	immunoglobulin lambda light chain VLJ region										17.38	5.9	.	1	38	1	1	1		1			1
2014-05-01	0	0	0	0	0	Alect postive	ALect	unknown	ALect	1	UQDI	kidney	2	2.3	1	kappa	leukocyte cell-derived chemotaxin-2 precursor	lysozyme precursor	immunoglobulin kappa light chain VLJ region											27.47	21.1	.	1	48	1	1	1		1		1
2014-05-01	1	2	0	0	0		AL	AL	AL	0	UQDI	gall bladder	2	1.5	0	kappa	IgG kappa chain	immunoglobulin light chain variable region	immunoglobulin kappa light chain variable region	immunoglobulin kappa chain variable region	immunoglobulin kappa variable 1-39	immunoglobulin variable region	immunoglobulin kappa light chain VLJ region							48.14	26.6	1	1	29	1	1	1	1	1		1
2014-05-12	1	1	0	1	0		uncertain	localised AL	localised AL	0	UQDI	trachea	2	1.5	0	kappa, heavy	anti-HBsAg immunoglobulin Fab kappa chain	anti-HIV-1 gp120 immunoglobulin 411g kappa light chain	immunoglobulin kappa chain variable region	immunoglobulin kappa light chain variable region L2	immunoglobulin light chain variable region	immunoglobulin kappa variable 1-39	immunoglobulin kappa light chain variable region	T-cell receptor V beta-specific IgM kappa autoantibody light chain variable region	immunoglobulin kappa light chain VC region	immunoglobulin variable region	Ig kappa chain V-J region	immunoglobulin heavy chain VHDJ region	apolipoprotein A-I preproprotein	97.6	29.4	4	1	13	1	1			1
2014-05-12	1	1	0	2	0		uncertain	AL	localised AL	0	UQDI	lymph node	2	5.2	0	kappa,	immunoglobulin kappa light chain VLJ region	immunoglobulin kappa light chain	immunoglobulin kappa light chain variable region	immunoglobulin kappa variable 1-39	immunoglobulin kappa chain variable region	anti-HIV-1 gp120 immunoglobulin 412d kappa light chain	immunoglobulin light chain variable region	immunoglobulin G1 Fab light chain variable region	immunoglobulin variable region	immunoglobulin kappa light chain VC region	anti-tetanus toxoid immunoglobulin light chain variable region	apolipoprotein A-I preproprotein	transthyretin	143.24	30.7	4	1	23	1	1	1	1	1		1
2014-05-12	1	0	0	2	0		AA	unknown	AL	1	UQDI	fat	2	1.6	0	lambda, kappa	immunoglobulin lambda light chain VLJ region	Ig lambda chain V region	immunoglobulin lambda light chain variable region	immunoglobulin lambda light chain	immunoglobulin mu light chain variable region	immunoglobulin variable region	immunoglobulin lambda-chain	immunoglobulin lambda light chain variable region 4a	immunoglobulin kappa light chain					67.58	22.4	4	1	29	1	1	1	1
2014-08-27	1	1	0	0	2		uncertain	ATTR	ATTR	0	UQDI	heart	2	2.3	0	0	transthyretin	anti-rabies SOJB immunoglobulin heavy chain												43.48	10.8	.	1	19	1	1	1	1			1
2014-08-27	1	1	1	.	.		uncertain	localised AL	localised AL	0	UQDI	eyelid	2	3	0	lambda, kappa	Ig lambda chain	Ig rearranged L-chain V-region	immunoglobulin variable region	immunoglobulin lambda-chain	immunoglobulin light chain	apolipoprotein A-I preproprotein	immunoglobulin kappa light chain VLJ region	immunoglobulin kappa light chain variable region						33.85	9.8	4	1	13	1	1	1	1
2014-08-27	0	0	0	0	1		ATTR	ATTRwt	ATTRwt	0	UQDI	heart	1	2.3	0	0	transthyretin													27.23	29.5	.	1	15	1	1	1	1
2014-08-27	1	2	0	0	0		AL	AL	AL	0	UQDI	heart	2	1.8	0	lambda	immunoglobulin lambda 1 light chain	immunoglobulin light chain variable region	immunoglobulin light chain	immunoglobulin lambda light chain VLJ region	anti-HIV-1 V3 immunoglobulin light chain, partial	immunoglobulin lambda-chain	anti-HIV-1 gp120 immunoglobulin 23e lambda light chain	apolipoprotein A-I preproprotein						37.14	16.5	1	1	6	1	1	1	1
2014-08-27	1	0	2	1	0		AL	AL	AL	0	UQDI	colon	1	0.84	0	lambda	immunoglobulin lambda light chain VLJ region													7.65	5.4	1	1	4				1
2014-08-27	.	.	.	.	.		.	ATTRmut	ATTRmut	0	UQDI	rectum	1	1.8	0	0	transthyretin													34.62	56.8	.	1	16	1	1	1	1	1
2014-09-11	1	2	2	0	.		uncertain	AL	AL	0	UQDI	skin	1	2.9	0	lambda, heavy	immunoglobulin lambda light chain VLJ region	immunoglobulin J chain	immunoglobulin lambda-chain	immunoglobulin heavy chain variable region										19.4	5.4	3	1	11	1			1
2014-09-11	0	2	0	0	0		AL	?AA/ ?AL	AL	1	UQDI	colon	1	1.036	0	kappa	immunoglobulin kappa light chain VLJ region	immunoglobulin kappa chain variable region	immunoglobulin kappa variable 1-39											33.43	11.9	1	1	6	1			1
2014-09-11	.	.	.	.	.		.	ATTRwt	ATTRwt	0	UQDI	heart	2	1.501	1	0	transthyretin													75.96	23.3	.	1	13	1	1	1	1			1
2014-09-17	1	1	1	0	.		uncertain	AL	AL	0	UQDI	tongue	2	2.1	0	lambda, heavy	Ig lambda chain NIG204 precursor	immunoglobulin mu light chain variable region	immunoglobulin lambda 2 light chain	immunoglobulin light chain variable region	immunoglobulin lambda light chain	Ig light chain	immunoglobulin variable region	Ig rearranged L-chain V-region	immunoglobulin lambda-chain	immunoglobulin light chain	immunoglobulin heavy chain V region	fibrinogen alpha chain isoform alpha-E preproprotein	anti-rabies SOJB immunoglobulin heavy chain	116.32	31.3	3	1	29	1	1	1	1	1
2014-09-17	1	1	1	1	1		uncertain	ATTR	ATTR	0	UQDI	heart	2	2.9	0	0	transthyretin													146.26	51.6	.	1	34	1	1	1	1
2014-09-17	1	0	0	0	0		uncertain	localised AL	localised AL	0	UQDI	lung	2	3.9	0	lambda, heavy, kappa	immunoglobulin lambda light chain VLJ region	immunoglobulin lambda light chain	immunoglobulin lambda light chain variable region	immunoglobulin mu light chain variable region	immunoglobulin lambda 1 light chain	immunoglobulin light chain	immunoglobulin variable region	anti-SARS S protein immunoglobulin light chain variable region	plus 5 other lambda light chains	monoclonal IgM antibody heavy chain	apolipoprotein A-I preproprotein	immunoglobulin kappa light chain VLJ region	immunoglobulin J chain	107.77	32.5	4	1	23	1	1	1	1
2014-09-17	0	0	1	2	.		AA	AA	AA	0	UQDI	colon	2	0.665	0	heavy	SAA1	anti-rabies SOJB immunoglobulin heavy chain												137.43	45	.	1	25	1	1	1				1
2014-09-17	.	?	?	?	?			ATTRmut	ATTRmut	0	UQDI	rectum	2	0.74	0	heavy	transthyretin	anti-rabies SOJB immunoglobulin heavy chain												30.75	29.5	.	1	20	1	1	1	1			1
2014-10-30	1	2	1	0	0		AL	AL	AL	0	UQDI	heart	1	0.5	0	lambda,	immunoglobulin lambda light chain variable region	immunoglobulin lambda light chain VLJ region	immunoglobulin lambda-1 variable region	immunoglobulin lambda light chain VLJ region	immunoglobulin lambda-chain									20.83	12.9	1	1	18	1
2014-10-30	1	1	0	0	0		AL	ATTRmut	ATTRmut	0	UQDI	heart	2	0.6	0	0	transthyretin													277.77	58.6	.	1	35	1	1	1	1			1
2014-10-30	.	.	.	.	.		.	unknown	AL	1	UQDI	rectum	2	0.7	1	heavy, lambda	anti-rabies SOJB immunoglobulin heavy chain	Ig lambda chain												29.38	2.5	3	1	24	1
2014-10-30	.	.	.	.	.		.	AL	AL	0	UQDI	lymph node	1	2	0	kappa	immunoglobulin kappa light chain VLJ region	immunoglobulin light chain variable region	immunoglobulin kappa variable 1-39	immunoglobulin variable region	anti-rabies virus immunoglobulin light chain variable region	immunoglobulin kappa chain variable region	immunoglobulin variable region VL kappa domain	anti-HIV-1 gp120 immunoglobulin 412d kappa light chain	immunoglobulin kappa light chain variable region	NANUC-1 kappa light chain	apolipoprotein A-I preproprotein	transthyretin	immunoglobulin J chain	110.86	30	4	1	25	1	1	1	1	1		1
2014-12-03	0	2	2	0	.		uncertain	localised AL	localised AL	0	UQDI	larynx	2	1.7	0	lambda, kappa	immunoglobulin lambda light chain VLJ region	immunoglobulin lambda light chain variable region	immunoglobulin lambda-chain	immunoglobulin lambda light chain variable region	immunoglobulin lambda light chain	IgG1/L immunoglobulin light chain VL2 variable region	immunoglobulin kappa light chain VLJ region	fibrinogen alpha chain isoform alpha-E preproprotein						54.93	17.1	4	1	24	1	1	1	1	1		1
2014-12-03	1	0	0	0	1		ATTR	ATTRwt	ATTRwt	0	UQDI	heart	2	1.5	0	0	transthyretin													77.87	29.2	.	1	30	1	1	1	1	1		1
																																		17
